# Supplementary material for: Functional characterization of the DUF1127-containing small protein YjiS of Salmonella Typhimurium
Source: Microlife. 2025 Jan 3;6:uqae026. doi: 10.1093/femsml/uqae026 (PMC11707872; doi:10.1093/femsml/uqae026)
Supplement: uqae026_Supplemental_Files [file uqae026_supplemental_files.zip]

Archive with 6 entries (6 files):
- Supplementary Figure_1.tif
- Supplementary Figure_2.tif
- Supplementary Figure_3.tif
- Supplementary Figure_4.tif
- Supplementary Figure_5.tif
- Supplementary_Table_S1_v02.xlsx
