# Supplementary material for: Functional characterization of the DUF1127-containing small protein YjiS of Salmonella Typhimurium
Source: Microlife. 2025 Jan 3;6:uqae026. doi: 10.1093/femsml/uqae026 (PMC11707872; doi:10.1093/femsml/uqae026)
Supplement: uqae026_Supplemental_Files [file uqae026_supplemental_files.zip › Supplementary_Table_S1_v02.xlsx]

## Sheet: strains
Supplementary Table S1: List of strains, plasmids, oligonucleotides and antibodies used in this study
List of strains used in this work
Name	Genotype	Marker	Comment	Reference
JVS-1574	wild-type Salmonella SL1344			laboratory strain collection
JVS-3858	GFP+	Cm	wild-type Salmonella constitutively expressing GFP from the chromosome	Papenfort et al., 2009
JVS-4117	ptsG::3xFLAG	Kan	Salmonella ptsG tagged at the C-terminus with 3xFLAG	laboratory strain collection
JVS-11532	ΔyjiS	Kan	Salmonella without yjiS coding sequence	this study
JVS-11669	ΔyjiS		cured JVS-11532	this study
JVS-11663	ΔyjiS, GFP+	Cm	Salmonella without yjiS coding sequence, in GFP background (of JVS-3858), cured with pcp20	this study
JVS-12294	yjiS::SPA tag	Kan	Salmonella yjiS tagged at the C-terminus with SPA-tag	this study
JVS-12374	yjiS::SPA tag		cured JVS-12294	this study
JVS-10927	Δpsp	Kan	Salmonella without the psp operon	laboratory strain collection
JVS-12744	Δpsp		cured JVS-10927	this study
JVS-12745	ΔpspΔyjiS	Kan	lysate of JVS-10927 was transduced in JVS-11669	this study

## Sheet: plasmids
Supplementary Table S1: List of strains, plasmids, oligonucleotides and antibodies used in this study
List of plasmids used in this work
Name	Insert and purpose	Parental plasmid	Resistance	Reference
pJV-300	empty vector control	pZE12	Amp	Sittka et al., 2007
pKD4	template for gene deletion		Amp	Datsenko and Wanner, 2000
pKD46	expression of Lambda-RED recombinase		Amp	Datsenko and Wanner, 2000
pJL-148	template for SPA tag		Kan	Babu et al., 2009
pCP20	expression of Flp recombinase		Amp	Cherepanov and Wackernagel, 1995
pEV-010	expression of yjiS under its native promoter and with its native terminator	pZE12	Amp	this study
pEV-034	arginine (1st) to alanine mutation of yjiS	pEV-010	Amp	this study
pEV-035	arginine (2nd) to alanine mutation of yjiS	pEV-010	Amp	this study
pEV-036	arginine (3rd) to alanine mutation of yjiS	pEV-010	Amp	this study
pEV-037	arginine (4th) to alanine mutation of yjiS	pEV-010	Amp	this study
pEV-038	arginine (5th) to alanine mutation of yjiS	pEV-010	Amp	this study
pEV-039	arginine (6th) to alanine mutation of yjiS	pEV-010	Amp	this study
pEV-040	arginine (7th) to alanine mutation of yjiS	pEV-010	Amp	this study
pEV-041	arginine (8th) to alanine mutation of yjiS	pEV-010	Amp	this study
pEV-042	arginine (9th) to alanine mutation of yjiS	pEV-010	Amp	this study
pEV-043	arginine (10th) to alanine mutation of yjiS	pEV-010	Amp	this study
pEV-044	arginine (11th) to alanine mutation of yjiS	pEV-010	Amp	this study
pEV-045	aspartic acid (DIGL motif) to alanine mutation of yjiS	pEV-010	Amp	this study
pEV-046	isoleucin (DIGL motif) to alanine mutation of yjiS	pEV-010	Amp	this study
pEV-047	glycine (DIGL motif) to alanine mutation of yjiS	pEV-010	Amp	this study
pEV-048	leucine (DIGL motif) to alanine mutation of yjiS	pEV-010	Amp	this study
pYC-104	ssaG promoter fused to gfp	pAS093	Cm	Westermann et al., 2016

## Sheet: oligonucleotides
Supplementary Table S1: List of strains, plasmids, oligonucleotides and antibodies used in this study
List of oligonucleotides used in this study.
Name	Purpose	Sequence (5' to 3')
pZE-A	Sense to sequence pZE-12	GTGCCACCTGACGTCTAAGA
pZE-XbaI	Antisense to sequence pZE-12	TCGTTTTATTTGATGCCTCTAGA
JVO-322	northern blot probe for 5S rRNA	CTACGGCGTTTCACTTCTGAGTTC
JVO-15408	Northern blot probe for yjiS	CCGCTTACGCAGCCACCACC
JVO-15077	Sense to control yjiS deletion/tagging	ATCGGATCTGGGGATTAAGG
JVO-14938	Antisense to control yjiS deletion/tagging	CACGCATAACATAAGGGCATAG
JVO-16959	Sense to add SPA-tag at the C-terminus of yjiS	GCAGTTAAGGGATATCGGGTTGGAAAGGAAGGATGTGGAATCCATGGAAAAGAGAAGA
JVO-16960	Antisense to add SPA-tag at the C-terminus of yjiS	CATAAAATCCTTTAATTACTATTGCCCTTGAATAGATTCAAGTTCCTATTCCGAAGTTC
JVO-16972	Sense to mutate Arg #1 in yjiS	GAATTTTACGAGAACGCCCCCAGACAACCATTCATTGGCTTTGTGCAG
JVO-16973	Antisense to mutate Arg #1 in yjiS	CTGCACAAAGCCAATGAATGGTTGTCTGGGGGCGTTCTCGTAAAATTC
JVO-16974	Sense to mutate Arg #2 in yjiS	GAATTTTACGAGAACCGCCCCGCACAACCATTCATTGGCTTTG
JVO-16975	Antisense to mutate Arg #2 in yjiS	CAAAGCCAATGAATGGTTGTGCGGGGCGGTTCTCGTAAAATTC
JVO-16976	Sense to mutate Arg #3 in yjiS	CATTCATTGGCTTTGTGCAGCTCGCACGGGCGCTAAAAAGGTGG
JVO-16977	Antisense to mutate Arg #3 in yjiS	CCACCTTTTTAGCGCCCGTGCGAGCTGCACAAAGCCAATGAATG
JVO-16978	Sense to mutate Arg #4 in yjiS	CCATTCATTGGCTTTGTGCAGCTCAGAGCGGCGCTAAAAAGGTGG
JVO-16979	Antisense to mutate Arg #4 in yjiS	CCACCTTTTTAGCGCCGCTCTGAGCTGCACAAAGCCAATGAATGG
JVO-16980	Sense to mutate Arg #5 in yjiS	GGCGCTAAAAGCGTGGTGGCTGCGTAAGCGGG
JVO-16981	Antisense to mutate Arg #5 in yjiS	CCCGCTTACGCAGCCACCACGCTTTTAGCGCC
JVO-16982	Sense to mutate Arg #6 in yjiS	GCTAAAAAGGTGGTGGCTGGCTAAGCGGGCCTGTCAGGC
JVO-16983	Antisense to mutate Arg #6 in yjiS	GCCTGACAGGCCCGCTTAGCCAGCCACCACCTTTTTAGC
JVO-16984	Sense to mutate Arg #7 in yjiS	GTGGCTGCGTAAGGCGGCCTGTCAGGCGCTG
JVO-16985	Antisense to mutate Arg #7 in yjiS	CAGCGCCTGACAGGCCGCCTTACGCAGCCAC
JVO-16986	Sense to mutate Arg #8 in yjiS	CCTGTCAGGCGCTGGCACGAATGAGTGACGAGCAG
JVO-16987	Antisense to mutate Arg #8 in yjiS	CTGCTCGTCACTCATTCGTGCCAGCGCCTGACAGG
JVO-16988	Sense to mutate Arg #9 in yjiS	CCTGTCAGGCGCTGCGAGCAATGAGTGACGAGCAG
JVO-16989	Antisense to mutate Arg #9 in yjiS	CTGCTCGTCACTCATTGCTCGCAGCGCCTGACAGG
JVO-16990	Sense to mutate Arg #10 in yjiS	GAATGAGTGACGAGCAGTTAGCGGATATCGGGTTGGAAAGG
JVO-16991	Antisense to mutate Arg #10 in yjiS	CCTTTCCAACCCGATATCCGCTAACTGCTCGTCACTCATTC
JVO-16992	Sense to mutate Arg #11 in yjiS	GCAGTTAAGGGATATCGGGTTGGAAGCGAAGGATGTGGAATAGTGAATC
JVO-16993	Antisense to mutate Arg #11 in yjiS	GATTCACTATTCCACATCCTTCGCTTCCAACCCGATATCCCTTAACTGC
JVO-17000	Sense to mutate D in yjiS DIGL motif	GAGTGACGAGCAGTTAAGGGCTATCGGGTTGGAAAGGAAGGATGTG
JVO-17001	Antisense to mutate D in yjiS DIGL motif	CACATCCTTCCTTTCCAACCCGATAGCCCTTAACTGCTCGTCACTC
JVO-17002	Sense to mutate I in yjiS DIGL motif	GTGACGAGCAGTTAAGGGATGCCGGGTTGGAAAGGAAGGATGTG
JVO-17003	Antisense to mutate I in yjiS DIGL motif	CACATCCTTCCTTTCCAACCCGGCATCCCTTAACTGCTCGTCAC
JVO-17004	Sense to mutate G in yjiS DIGL motif	GACGAATGAGTGACGAGCAGTTAAGGGATATCGCGTTGGAAAGGAAGGATGTG
JVO-17005	Antisense to mutate G in yjiS DIGL motif	CACATCCTTCCTTTCCAACGCGATATCCCTTAACTGCTCGTCACTCATTCGTC
JVO-17006	Sense to mutate L in yjiS DIGL motif	GTGACGAGCAGTTAAGGGATATCGGGGCGGAAAGGAAGGATG
JVO-17007	Antisense to mutate L in yjiS DIGL motif	CATCCTTCCTTTCCGCCCCGATATCCCTTAACTGCTCGTCAC

## Sheet: antibodies
Supplementary Table S1: List of strains, plasmids, oligonucleotides and antibodies used in this study
List of antibdies used in this study including the company and product number, source, as well as details for use.
	Company and product number	Source	Dilution in 3% BSA in TBS-T
anti-FLAG (primary)	Sigma #F1804	mouse	1:1000
anti-GroEL (primary)	Sigma #G6532	rabbit	1:10000
anti-OmpA (primary)	Willem de Gier	rabbit	1:50000
anti-mouse (secondary)	Thermoscientific #31430	goat	1:10000
anti-rabbit (secondary)	Thermoscientific #31460	goat	1:10000
